# Supplementary material for: Rooibos (Aspalathus linearis) Genome Size Estimation Using Flow Cytometry and K-Mer Analyses
Source: Plants (Basel). 2020 Feb 18;9(2):270. doi: 10.3390/plants9020270 (PMC7076435; doi:10.3390/plants9020270)
Supplement: Supplementary file 1 [file plants-09-00270-s001.zip]

Archive with 4 entries (3 files):
- Supplementary_data/
- Supplementary_data/Figure_S1.pptx
- Supplementary_data/Figure_S2.txt
- Supplementary_data/Table_S1.xlsx
