# Supplementary material for: Rooibos (Aspalathus linearis) Genome Size Estimation Using Flow Cytometry and K-Mer Analyses
Source: Plants (Basel). 2020 Feb 18;9(2):270. doi: 10.3390/plants9020270 (PMC7076435; doi:10.3390/plants9020270)
Supplement: Supplementary file 1 [file plants-09-00270-s001.zip › Supplementary_data/Figure_S2.txt]

CLUSTAL format alignment by MAFFT (v7.452)


A.linearis_RC1  gcgacgttgtgagaagtccactgaaccttatcatttagaggaaggagaagtcgtaacaag
A.linearis_RC2  gcgacgttgtgagaagtccactgaaccttatcatttagaggaaggagaagtcgtaacaag
A.linearis_RE1  gcgacgttgtgagaagtccactgaaccttatcatttagaggaaggagaagtcgtaacaag
A.linearis_RE2  gcgacgttgtgagaagtccactgaaccttatcatttagaggaaggagaagtcgtaacaag
A.linearis_RW1  gcgacgttgtgagaagtccactgaaccttatcatttagaggaaggagaagtcgtaacaag
A.linearis_RW2  gcgacgttgtgagaagtccactgaaccttatcatttagaggaaggagaagtcgtaacaag
A.linearis_TT1  gcgacgttgtgagaagtccactgaaccttatcatttagaggaaggagaagtcgtaacaag
A.linearis_TT2  gcgacgttgtgagaagtccactgaaccttatcatttagaggaaggagaagtcgtaacaag
A.linearis_NB1  gcgacgttgtgagaagtccactgaaccttatcatttagaggaaggagaagtcgtaacaag
A.linearis_NB2  gcgacgttgtgagaagtccactgaaccttatcatttagaggaaggagaagtcgtaacaag
A.linearis_WT1  gcgacgttgtgagaagtccactgaaccttatcatttagaggaaggagaagtcgtaacaag
A.linearis_WT2  gcgacgttgtgagaagtccactgaaccttatcatttagaggaaggagaagtcgtaacaag
A.linearis_GS1  gcgacgttgtgagaagtccactgaaccttatcatttagaggaaggagaagtcgtaacaag
A.linearis_GS2  gcgacgttgtgagaagtccactgaaccttatcatttagaggaaggagaagtcgtaacaag
A.linearis_NiS1 gcgacgttgtgagaagtccactgaaccttatcatttagaggaaggagaagtcgtaacaag
A.linearis_NiS2 gcgacgttgtgagaagtccactgaaccttatcatttagaggaaggagaagtcgtaacaag
A.linearis_NS1  gcgacgttgtgagaagtccactgaaccttatcatttagaggaaggagaagtcgtaacaag
A.linearis_NS2  gcgacgttgtgagaagtccactgaaccttatcatttagaggaaggagaagtcgtaacaag
A.linearis_AT1  gcgacgttgtgagaagtccactgaaccttatcatttagaggaaggagaagtcgtaacaag
A.linearis_AT2  gcgacgttgtgagaagtccactgaaccttatcatttagaggaaggagaagtcgtaacaag
A.lin_EU347722  gcgacgttgtgagaagtccactgaaccttatcatttagaggaaggagaagtcgtaacaag
A.lin_AJ744951  ---------------------tgaaccttatcatttagaggaaggagaagtcgtaacaag
A.pendula       ------------------------------------------------------------
A.carnosa       gcgacgttgtgagaagtccactgaaccttatcatttagaggaaggagaagtcgtaacaag
A.confusa       gcgacgttgtgagaagtccactgaaccttatcatttagaggaaggagaagtcgtaacaag
A.crenata       gcgacgttgtgagaagtccactgaaccttatcatttagaggaaggagaagtcgtaacaag
A.galeata       gcgacgttgtgagaagtccactgaaccttatcatttagaggaaggagaagtcgtaacaag
A.hirta         gcgacgttgtgagaagtccactgaaccttatcatttagaggaaggagaagtcgtaacaag
A.hystrix       gcgacgttgtgagaagtccactgaaccttatcatttagaggaaggagaagtcgtaacaag
A.laricifolia   gcgacgttgtgagaagtccactgaaccttatcatttagaggaaggagaagtcgtaacaag
A.macrantha     gcgacgttgtgagaagtccactgaaccttatcatttagaggaaggagaagtcgtaacaag
A.pachyloba     gcgacgttgtgagaagtccactgaaccttatcatttagaggaaggagaagtcgtaacaag
A.perfoliata    gcgacgttgtgagaagtccactgaaccttatcatttagaggaaggagaagtcgtaacaag
A.shawii        gcgacgttgtgagaagtccactgaaccttatcatttagaggaaggagaagtcgtaacaag
A.willdenowiana gcgacgttgtgagaagtccactgaaccttatcatttagaggaaggagaagtcgtaacaag
                                                                            

A.linearis_RC1  gtttccgtaggtgaacctgcggaaggatcattgtcgaagcctcac-aaacagtgtgaccc
A.linearis_RC2  gtttccgtaggtgaacctgcggaaggatcattgtcgaagcctcac-aaacagtgtgaccc
A.linearis_RE1  gtttccgtaggtgaacctgcggaaggatcattgtcgaagcctcac-aaacagtgtgaccc
A.linearis_RE2  gtttccgtaggtgaacctgcggaaggatcattgtcgaagcctcac-aaacagtgtgaccc
A.linearis_RW1  gtttccgtaggtgaacctgcggaaggatcattgtcgaagcctcac-aaacagtgtgaccc
A.linearis_RW2  gtttccgtaggtgaacctgcggaaggatcattgtcgaagcctcac-aaacagtgtgaccc
A.linearis_TT1  gtttccgtaggtgaacctgcggaaggatcattgtcgaagcctcac-aaacagtgtgaccc
A.linearis_TT2  gtttccgtaggtgaacctgcggaaggatcattgtcgaagcctcac-aaacagtgtgaccc
A.linearis_NB1  gtttccgtaggtgaacctgcggaaggatcattgtcgaagcctcac-aaacagtgtgaccc
A.linearis_NB2  gtttccgtaggtgaacctgcggaaggatcattgtcgaagcctcac-aaacagtgtgaccc
A.linearis_WT1  gtttccgtaggtgaacctgcggaaggatcattgtcgaagcctcac-aaacagtgtgaccc
A.linearis_WT2  gtttccgtaggtgaacctgcggaaggatcattgtcgaagcctcac-aaacagtgtgaccc
A.linearis_GS1  gtttccgtaggtgaacctgcggaaggatcattgtcgaagcctcac-aaacagtgtgaccc
A.linearis_GS2  gtttccgtaggtgaacctgcggaaggatcattgtcgaagcctcac-aaacagtgtgaccc
A.linearis_NiS1 gtttccgtaggtgaacctgcggaaggatcattgtcgaagcctcac-aaacagtgtgaccc
A.linearis_NiS2 gtttccgtaggtgaacctgcggaaggatcattgtcgaagcctcac-aaacagtgtgaccc
A.linearis_NS1  gtttccgtaggtgaacctgcggaaggatcattgtcgaagcctcac-aaacagtgtgaccc
A.linearis_NS2  gtttccgtaggtgaacctgcggaaggatcattgtcgaagcctcac-aaacagtgtgaccc
A.linearis_AT1  gtttccgtaggtgaacctgcggaaggatcattgtcgaagcctcac-aaacagtgtgaccc
A.linearis_AT2  gtttccgtaggtgaacctgcggaaggatcattgtcgaagcctcac-aaacagtgtgaccc
A.lin_EU347722  gtttccgtaggtgaacctgcggaaggatcattgtcgaagcctcac-aaacagtgtgaccc
A.lin_AJ744951  gtttccgtaggtgaacctgcggaaggatcattgtcgaagcctcac-aacagtgtgacccc
A.pendula       ---------------------------------tcgaagcctcac-aaacagtgtgaccc
A.carnosa       gtttccgtaggtgaacctgcggaaggatcattgtcgaagcctcac-aaacagtgtgaccc
A.confusa       gtttccgtaggtgaacctgcggaaggatcattgtcgaagcctcac-aaacagtgtgaccc
A.crenata       gtttccgtaggtgaacctgcggaaggatcattgtcgaagcctcac-aaacagtgtgaccc
A.galeata       gtttccgtaggtgaacctgcggaaggatcattgtcgaagcctcac-aaacagtgtgaccc
A.hirta         gtttccgtaggtgaacctgcggaaggatcattgtcgaagcctcac-aaacagtgtgaccc
A.hystrix       gtttccgtaggtgaacctgcggaaggatcattgtcgaagcctcac-aaacagtgtgaccc
A.laricifolia   gtttccgtaggtgaacctgcggaaggatcattgtcgaagcctcacaaaacagtgtgaccc
A.macrantha     gtttccgtaggtgaacctgcggaaggatcattgtcgaagcctcac-aaacagtgtgaccc
A.pachyloba     gtttccgtaggtgaacctgcggaaggatcattgtcgaagcctcac-aaacagtgtgaccc
A.perfoliata    gtttccgtaggtgaacctgcggaaggatcattgtcgaagcctcac-aaacagtgtgaccc
A.shawii        gtttccgtaggtgaacctgcggaaggatcattgtcgaagcctcac-aaacagggtgaccc
A.willdenowiana gtttccgtaggtgaacctgcggaaggatcattgtcgaagcctcac-aaacagtgtgaccc
                                                 ************ **  .    . ***

A.linearis_RC1  gtgaatttgtttgaccactca-ggggtggccagaggtgttcggctcctcggcccccctcg
A.linearis_RC2  gtgaatttgtttgaccactca-ggggtggccagaggtgttcggctcctcggcccccctcg
A.linearis_RE1  gtgaatttgtttgaccactca-ggggtggccagaggtgttcggctcctcggcccccctcg
A.linearis_RE2  gtgaatttgtttgaccactca-ggggtggccagaggtgttcggctcctcggcccccctcg
A.linearis_RW1  gtgaatttgtttgaccactca-ggggtggccagaggtgttcggctcctcggcccccctcg
A.linearis_RW2  gtgaatttgtttgaccactca-ggggtggccagaggtgttcggctcctcggcccccctcg
A.linearis_TT1  gtgaatttgtttgaccactca-ggggtggccagaggtgttcggctcctcggcccccctcg
A.linearis_TT2  gtgaatttgtttgaccactca-ggggtggccagaggtgttcggctcctcggcccccctcg
A.linearis_NB1  gtgaatttgtttgaccactca-ggggtggccagaggtgttcggctcctcggcccccctcg
A.linearis_NB2  gtgaatttgtttgaccactca-ggggtggccagaggtgttcggctcctcggcccccctcg
A.linearis_WT1  gtgaatttgtttgaccactca-ggggtggccagaggtgttcggctcctcggcccccctcg
A.linearis_WT2  gtgaatttgtttgaccactca-ggggtggccagaggtgttcggctcctcggcccccctcg
A.linearis_GS1  gtgaatttgtttgaccactca-ggggtggccagaggtgttcggctcctcggcccccctcg
A.linearis_GS2  gtgaatttgtttgaccactca-ggggtggccagaggtgttcggctcctcggcccccctcg
A.linearis_NiS1 gtgaatttgtttgaccactca-ggggtggccagaggtgttcggctcctcggcccccctcg
A.linearis_NiS2 gtgaatttgtttgaccactca-ggggtggccagaggtgttcggctcctcggcccccctcg
A.linearis_NS1  gtgaatttgtttgaccactca-ggggtggccagaggtgttcggctcctcggcccccctcg
A.linearis_NS2  gtgaatttgtttgaccactca-ggggtggccagaggtgttcggctcctcggcccccctcg
A.linearis_AT1  gtgaatttgtttgaccactca-ggggtggccagaggtgttcggctcctcggcccccctcg
A.linearis_AT2  gtgaatttgtttgaccactca-ggggtggccagaggtgttcggctcctcggcccccctcg
A.lin_EU347722  gtgaatttgtttgaccactca-ggggtggccagaggtgttcggctcctcggcccccctcg
A.lin_AJ744951  gtgaatttgtttgaccactcagggggtggccagaggtgttcggctcctcggcccccctcg
A.pendula       gtgaatttgtttgaccactca-ggggtggccagaggtgttcggctcctcggcccccctcg
A.carnosa       gtgaatttgtttgaccactca-ggggtggccagaggtgttcggctcctcggtccccctcg
A.confusa       gtgaatttgtttgaccactca-ggggcggtcagaggtgttcggctcctcgtcccccctcg
A.crenata       gtgaatttgtttgaccactca-ggggtggccagaggtgttcggctcctcggcccccctcg
A.galeata       gtgaatttgtttgaccactca-ggggtggccagaggtgttcggctcctcggcccccctcg
A.hirta         gtgaatttgtttgaccactca-ggggtggccagaggtgtttggctcctcggtccccctcg
A.hystrix       gtgaatttgtttgaccactca-ggggtggccagaggtgtttggctcctcggtccccctcg
A.laricifolia   gtgaatttgtttgaccactca-ggggtggccagaggtgtttggctcctcggtccccctcg
A.macrantha     gtgaatttgtttgaccactca-ggggcggccagaggtgttcggctcctcgtcccccctcg
A.pachyloba     gtgaatttgtttgaccactca-ggggtggccagaggtgtttggctcctcggtccccctcg
A.perfoliata    gtgaatttgtttgaccactca-ggggtggccagaggtgttctgctcctcggcccccctcg
A.shawii        gtgaatttgtttgaccactca-ggggtggccagaggtgtttggctcctcggtccccctcg
A.willdenowiana gtgaatttgtttgaccactca-ggggcggccagaggtgttcggctcctcgtccccccttg
                ********************* ****.**.**********. ******** .******.*

A.linearis_RC1  tgtcgggaggctgcccccaccttgtgtggtctcctcctggccgaataacaaaaccccggc
A.linearis_RC2  tgtcgggaggctgcccccaccttgtgtggtctcctcctggccgaataacaaaaccccggc
A.linearis_RE1  tgtcgggaggctgcccccaccttgtgtggtctcctcctggccgaataacaaaaccccggc
A.linearis_RE2  tgtcgggaggctgcccccaccttgtgtggtctcctcctggccgaataacaaaaccccggc
A.linearis_RW1  tgtcgggaggctgcccccaccttgtgtggtctcctcctggccgaataacaaaaccccggc
A.linearis_RW2  tgtcgggaggctgcccccaccttgtgtggtctcctcctggccgaataacaaaaccccggc
A.linearis_TT1  tgtcgggaggctgcccccaccttgtgtggtctcctcctggccgaataacaaaaccccggc
A.linearis_TT2  tgtcgggaggctgcccccaccttgtgtggtctcctcctggccgaataacaaaaccccggc
A.linearis_NB1  tgtcgggaggctgcccccaccttgtgtggtctcctcctggccgaataacaaaaccccggc
A.linearis_NB2  tgtcgggaggctgcccccaccttgtgtggtctcctcctggccgaataacaaaaccccggc
A.linearis_WT1  tgtcgggaggctgcccccaccttgtgtggtctcctcctggccgaataacaaaaccccggc
A.linearis_WT2  tgtcgggaggctgcccccaccttgtgtggtctcctcctggccgaataacaaaaccccggc
A.linearis_GS1  tgtcgggaggctgcccccaccttgtgtggtctcctcctggccgaataacaaaaccccggc
A.linearis_GS2  tgtcgggaggctgcccccaccttgtgtggtctcctcctggccgaataacaaaaccccggc
A.linearis_NiS1 tgtcgggaggctgcccccaccttgtgtggtctcctcctggccgaataacaaaaccccggc
A.linearis_NiS2 tgtcgggaggctgcccccaccttgtgtggtctcctcctggccgaataacaaaaccccggc
A.linearis_NS1  tgtcgggaggctgcccccaccttgtgtggtctcctcctggccgaataacaaaaccccggc
A.linearis_NS2  tgtcgggaggctgcccccaccttgtgtggtctcctcctggccgaataacaaaaccccggc
A.linearis_AT1  tgtcgggaggctgcccccaccttgtgtggtctcctcctggccgaataacaaaaccccggc
A.linearis_AT2  tgtcgggaggctgcccccaccttgtgtggtctcctcctggccgaataacaaaaccccggc
A.lin_EU347722  tgtcgggaggctgcccccaccttgtgtggtctcctcctggccgaataacaaaaccccggc
A.lin_AJ744951  tgtcgggaggctgcccccaccttgtgtggtctcctcctggccgaataacaaaaccccggc
A.pendula       tgtcgggaggctgcccccaccttgtgtggtctcctcctggccgaataacaaaaccccggc
A.carnosa       tgtcgggaggctgcccccaccttgtgtggtctcctcctggccgaataacaaaaccccggc
A.confusa       tgtcgggaggcttcccccaccttgtgtggcctcctcctggccgaataacaaaaccccggc
A.crenata       tgtcgggaggctgcccccaccttgtgtggtctcctcctggccgaataacaaaaccccggc
A.galeata       tgccgggaggcttcccccaccttgtgtggtctcctcccggccgaataacaaaaccccggc
A.hirta         tgtcgggaggctgcccccaccttgtgtggtctcctcctggccgaataacaaaaccccggc
A.hystrix       tgtcgggaggctgcccccaccttgtgtggtctcctcctggccgaataacaaaaccccggc
A.laricifolia   tgtcgggaggctgcccccaccttgtgtggtctcctcctggccgaataacaaaaccccggc
A.macrantha     tgtcgggaggcttcccccaccttgtgtggcctcctcctggccgaataacaaaaccccggc
A.pachyloba     tgtcgggaggctgcccccaccttgtgtggtctcctcctggccgaataacaaaaccccggc
A.perfoliata    tgtcgggaggctgcccccaccttgtgtggtctcctcctggccgaataacaaaaccccggc
A.shawii        tgtcgggaggctgcccccaccttgtgtggtctcctcctggccgaataacaaaaccccggc
A.willdenowiana tgtcgggaggcttcccccaccttgtgtggcctcctcctggccgaataacaaaaccccggc
                **.********* ****************.*******.**********************

A.linearis_RC1  gccgaacgcgccaaggaaatcgaaatcgtttagtgcgcccccgtcggcccggagacggtg
A.linearis_RC2  gccgaacgcgccaaggaaatcgaaatcgtttagtgcgcccccgtcggcccggagacggtg
A.linearis_RE1  gccgaacgcgccaaggaaatcgaaatcgtttagtgcgcccccgtcggcccggagacggtg
A.linearis_RE2  gccgaacgcgccaaggaaatcgaaatcgtttagtgcgcccccgtcggcccggagacggtg
A.linearis_RW1  gccgaacgcgccaaggaaatcgaaatcgtttagtgcgcccccgtcggcccggagacggtg
A.linearis_RW2  gccgaacgcgccaaggaaatcgaaatcgtttagtgcgcccccgtcggcccggagacggtg
A.linearis_TT1  gccgaacgcgccaaggaaatcgaaatcgtttagtgcgcccccgtcggcccggagacggtg
A.linearis_TT2  gccgaacgcgccaaggaaatcgaaatcgtttagtgcgcccccgtcggcccggagacggtg
A.linearis_NB1  gccgaacgcgccaaggaaatcgaaatcgtttagtgcgcccccgtcggcccggagacggtg
A.linearis_NB2  gccgaacgcgccaaggaaatcgaaatcgtttagtgcgcccccgtcggcccggagacggtg
A.linearis_WT1  gccgaacgcgccaaggaaatcgaaatcgtttagtgcgcccccgtcggcccggagacggtg
A.linearis_WT2  gccgaacgcgccaaggaaatcgaaatcgtttagtgcgcccccgtcggcccggagacggtg
A.linearis_GS1  gccgaacgcgccaaggaaatcgaaatcgtttagtgcgcccccgtcggcccggagacggtg
A.linearis_GS2  gccgaacgcgccaaggaaatcgaaatcgtttagtgcgcccccgtcggcccggagacggtg
A.linearis_NiS1 gccgaacgcgccaaggaaatcgaaatcgtttagtgcgcccccgtcggcccggagacggtg
A.linearis_NiS2 gccgaacgcgccaaggaaatcgaaatcgtttagtgcgcccccgtcggcccggagacggtg
A.linearis_NS1  gccgaacgcgccaaggaaatcgaaatcgtttagtgcgcccccgtcggcccggagacggtg
A.linearis_NS2  gccgaacgcgccaaggaaatcgaaatcgtttagtgcgcccccgtcggcccggagacggtg
A.linearis_AT1  gccgaacgcgccaaggaaatcgaaatcgtttagtgcgcccccgtcggcccggagacggtg
A.linearis_AT2  gccgaacgcgccaaggaaatcgaaatcgtttagtgcgcccccgtcggcccggagacggtg
A.lin_EU347722  gccgaacgcgccaaggaaatcgaaatcgtttagtgcgcccccgtcggcccggagacggtg
A.lin_AJ744951  gccgaacgcgccaaggaaatcgaaatcgtttagtgcgcccccgtcggcccggagacggtg
A.pendula       gccgaacgcgccaaggaaatcgaaatcgtttagtgcgcccccgtcggcccggagacggtg
A.carnosa       gccgaacgcgccaaggaaatcgaaatcgtttagtgcgcccccgtcggcccggagacggtg
A.confusa       gccgaacgcgccaaggaaatcgaaatcgtttagtgcgcccccgtcggcccggagacggtg
A.crenata       gccgaacgcgccaaggaaatcgaaatcgtttagtgcgcccccgtcggcccggagacggtg
A.galeata       gccgaacgcgccaaggaaatcgaaatcgtttagtgcgcccccgtcggcccggagacggtg
A.hirta         gccgaacgcgccaaggaaatcgaaatcgtttagtgcgcccccgtcggcccggagacggtg
A.hystrix       gccgaacgcgccaaggaaatcgaaatcgtttagtgcgcccccgtcggcccggagacggtg
A.laricifolia   gccgaacgcgccaaggaaatcgaaatcgtttagtgcgcccccgtcggcccggagacggtg
A.macrantha     gccgaacgcgccaaggaaatcgaaatcgtttagtgctcccccgtcggcccggagacggtg
A.pachyloba     gccgaacgcgccaaggaaatcgaaatcgtttagtgcgcccccgtcggcccggagacggtg
A.perfoliata    gccgaacgcgccaaggaaatcgaaatcg-ttagtgcacccccgtcggcccggagacggtg
A.shawii        gccgaacgcgccaaggaaatcgaaatcgtttagtgcgcccccgtcggcccggagacggtg
A.willdenowiana gccgaacgcgccaaggaaatcgaaatcgtttagtgcgcccccgtcggcccggagacggtg
                **************************** ******* ***********************

A.linearis_RC1  cttgtgcgggcggtgctgcgacacgcgc-atctgaaagactctcggcaacggatatctcg
A.linearis_RC2  cttgtgcgggcggtgctgcgacacgcgc-atctgaaagactctcggcaacggatatctcg
A.linearis_RE1  cttgtgcgggcggtgctgcgacacgcgc-atctgaaagactctcggcaacggatatctcg
A.linearis_RE2  cttgtgcgggcggtgctgcgacacgcgc-atctgaaagactctcggcaacggatatctcg
A.linearis_RW1  cttgtgcgggcggtgctgcgacacgcgc-atctgaaagactctcggcaacggatatctcg
A.linearis_RW2  cttgtgcgggcggtgctgcgacacgcgc-atctgaaagactctcggcaacggatatctcg
A.linearis_TT1  cttgtgcgggcggtgctgcgacacgcgc-atctgaaagactctcggcaacggatatctcg
A.linearis_TT2  cttgtgcgggcggtgctgcgacacgcgc-atctgaaagactctcggcaacggatatctcg
A.linearis_NB1  cttgtgcgggcggtgctgcgacacgcgc-atctgaaagactctcggcaacggatatctcg
A.linearis_NB2  cttgtgcgggcggtgctgcgacacgcgc-atctgaaagactctcggcaacggatatctcg
A.linearis_WT1  cttgtgcgggcggtgctgcgacacgcgc-atctgaaagactctcggcaacggatatctcg
A.linearis_WT2  cttgtgcgggcggtgctgcgacacgcgc-atctgaaagactctcggcaacggatatctcg
A.linearis_GS1  cttgtgcgggcggtgctgcgacacgcgc-atctgaaagactctcggcaacggatatctcg
A.linearis_GS2  cttgtgcgggcggtgctgcgacacgcgc-atctgaaagactctcggcaacggatatctcg
A.linearis_NiS1 cttgtgcgggcggtgctgcgacacgcgc-atctgaaagactctcggcaacggatatctcg
A.linearis_NiS2 cttgtgcgggcggtgctgcgacacgcgc-atctgaaagactctcggcaacggatatctcg
A.linearis_NS1  cttgtgcgggcggtgctgcgacacgcgc-atctgaaagactctcggcaacggatatctcg
A.linearis_NS2  cttgtgcgggcggtgctgcgacacgcgc-atctgaaagactctcggcaacggatatctcg
A.linearis_AT1  cttgtgcgggcggtgctgcgacacgcgc-atctgaaagactctcggcaacggatatctcg
A.linearis_AT2  cttgtgcgggcggtgctgcgacacgcgc-atctgaaagactctcggcaacggatatctcg
A.lin_EU347722  cttgtgcgggcggtgctgcgacacgcgc-atctgaaagactctcggcaacggatatctcg
A.lin_AJ744951  cttgtgcgggcggtgctgcgacacgcgc-atctgaaagactctcggcaacggatatctcg
A.pendula       cttgtgcgggcggtgctgcgacacgcgc-atctgaaannnnnnnnnnnnnnnnnnnnnnn
A.carnosa       cttgtgcgggcggtgctgcgacacgcgc-atctgaaagactctcggcaacggatatctcg
A.confusa       cctgtgcgggcggtgctgcgacacgcgc-atctgaaagactctcggcaacggatatctcg
A.crenata       cttgtgcgggcggtgctgcgacacgtgc-atctgaaagactctcggcaacggatatctcg
A.galeata       cttgtgcgggcggtgctgcgacacgcgc-atctgaaagactctcggcaacggatatctcg
A.hirta         cttgtgcgggcggtgctgcgacacgcgcaatctgaaagactctcggcaacggatatctcg
A.hystrix       cttgtgcgggcggtgctgcgacacgcgcaatctgaaagactctcggcaacggatatctcg
A.laricifolia   cttgtgcgggcggtgctgcgacacgcgcaatctgaaagactctcggcaacggatatctcg
A.macrantha     cttgtgcgggcggtgctgcgacacgcgc-atctgaaagactctcggcaacggatatctcg
A.pachyloba     cttgtgcgggcggtgctgcgacacgcgc-atcttaaagactctcggcaacggatatctcg
A.perfoliata    cttgtgcgggtggtgctgcgacacgcgc-atctgaaagactctcggcaacggatatctcg
A.shawii        cttgtgcgggcggtgctgcgacacgcgcaatctgaaagactctcggcaacggatatctcg
A.willdenowiana cttgtgcgggcggtgctgcgacacgcgc-atctgaaagactctcggcaacggatatctcg
                *.********.**************.** **** ***                       

A.linearis_RC1  gctcttgcatcgatgaagaacgtagcgaaatgcgatacttggtgtgaattgcagaatccc
A.linearis_RC2  gctcttgcatcgatgaagaacgtagcgaaatgcgatacttggtgtgaattgcagaatccc
A.linearis_RE1  gctcttgcatcgatgaagaacgtagcgaaatgcgatacttggtgtgaattgcagaatccc
A.linearis_RE2  gctcttgcatcgatgaagaacgtagcgaaatgcgatacttggtgtgaattgcagaatccc
A.linearis_RW1  gctcttgcatcgatgaagaacgtagcgaaatgcgatacttggtgtgaattgcagaatccc
A.linearis_RW2  gctcttgcatcgatgaagaacgtagcgaaatgcgatacttggtgtgaattgcagaatccc
A.linearis_TT1  gctcttgcatcgatgaagaacgtagcgaaatgcgatacttggtgtgaattgcagaatccc
A.linearis_TT2  gctcttgcatcgatgaagaacgtagcgaaatgcgatacttggtgtgaattgcagaatccc
A.linearis_NB1  gctcttgcatcgatgaagaacgtagcgaaatgcgatacttggtgtgaattgcagaatccc
A.linearis_NB2  gctcttgcatcgatgaagaacgtagcgaaatgcgatacttggtgtgaattgcagaatccc
A.linearis_WT1  gctcttgcatcgatgaagaacgtagcgaaatgcgatacttggtgtgaattgcagaatccc
A.linearis_WT2  gctcttgcatcgatgaagaacgtagcgaaatgcgatacttggtgtgaattgcagaatccc
A.linearis_GS1  gctcttgcatcgatgaagaacgtagcgaaatgcgatacttggtgtgaattgcagaatccc
A.linearis_GS2  gctcttgcatcgatgaagaacgtagcgaaatgcgatacttggtgtgaattgcagaatccc
A.linearis_NiS1 gctcttgcatcgatgaagaacgtagcgaaatgcgatacttggtgtgaattgcagaatccc
A.linearis_NiS2 gctcttgcatcgatgaagaacgtagcgaaatgcgatacttggtgtgaattgcagaatccc
A.linearis_NS1  gctcttgcatcgatgaagaacgtagcgaaatgcgatacttggtgtgaattgcagaatccc
A.linearis_NS2  gctcttgcatcgatgaagaacgtagcgaaatgcgatacttggtgtgaattgcagaatccc
A.linearis_AT1  gctcttgcatcgatgaagaacgtagcgaaatgcgatacttggtgtgaattgcagaatccc
A.linearis_AT2  gctcttgcatcgatgaagaacgtagcgaaatgcgatacttggtgtgaattgcagaatccc
A.lin_EU347722  gctcttgcatcgatgaagaacgtagcgaaatgcgatacttggtgtgaattgcagaatccc
A.lin_AJ744951  gctcttgcatcgatgaagaacgtagcgaaatgcgatacttggtgtgaattgcagaatccc
A.pendula       nnnnnnnnnnnnnnnnnnnnnnnnnnnnnnnnnnnnnnnnnnnnnnnnnnnnnnnnnnnn
A.carnosa       gctcttgcatcgatgaagaacgtagcgaaatgcgatacttggtgtgaattgcagaatccc
A.confusa       gctcttgcatcgatgaagaacgtagcgaaatgcgatacttggtgtgaattgcagaatccc
A.crenata       gctcttgcatcgatgaagaacgtagcgaaatgcgatacttggtgtgaattgcagaatccc
A.galeata       gctcttgcatcgatgaagaacgtagcgaaatgcgatacttggtgtgaattgcagaatccc
A.hirta         gctcttgcatcgatgaagaacgtagcgaaatgcgatacttggtgtgaattgcagaatccc
A.hystrix       gctcttgcatcgatgaagaacgtagcgaaatgcgatacttggtgtgaattgcagaatccc
A.laricifolia   gctcttgcatcgatgaagaacgtagcgaaatgcgatacttggtgtgaattgcagaatccc
A.macrantha     gctcttgcatcgatgaagaacgtagcgaaatgcgatacttggtgtgaattgcagaatccc
A.pachyloba     gctcttgcatcgatgaagaacgtagcgaaatgcgatacttggtgtgaattgcagaatccc
A.perfoliata    gctcttgcatcgatgaagaacgtagcgaaatgcgatacttggtgtgaattgcagaatccc
A.shawii        gctcttgcatcgatgaagaacgtagcgaaatgcgatacttggtgtgaattgcagaatccc
A.willdenowiana gctcttgcatcgatgaagaacgtagcgaaatgcgatacttggtgtgaattgcagaatccc
                                                                            

A.linearis_RC1  gtgaaccatcgagtctttgaacgcaagttgcgcccgaagccattaggctgagggcacgcc
A.linearis_RC2  gtgaaccatcgagtctttgaacgcaagttgcgcccgaagccattaggctgagggcacgcc
A.linearis_RE1  gtgaaccatcgagtctttgaacgcaagttgcgcccgaagccattaggctgagggcacgcc
A.linearis_RE2  gtgaaccatcgagtctttgaacgcaagttgcgcccgaagccattaggctgagggcacgcc
A.linearis_RW1  gtgaaccatcgagtctttgaacgcaagttgcgcccgaagccattaggctgagggcacgcc
A.linearis_RW2  gtgaaccatcgagtctttgaacgcaagttgcgcccgaagccattaggctgagggcacgcc
A.linearis_TT1  gtgaaccatcgagtctttgaacgcaagttgcgcccgaagccattaggctgagggcacgcc
A.linearis_TT2  gtgaaccatcgagtctttgaacgcaagttgcgcccgaagccattaggctgagggcacgcc
A.linearis_NB1  gtgaaccatcgagtctttgaacgcaagttgcgcccgaagccattaggctgagggcacgcc
A.linearis_NB2  gtgaaccatcgagtctttgaacgcaagttgcgcccgaagccattaggctgagggcacgcc
A.linearis_WT1  gtgaaccatcgagtctttgaacgcaagttgcgcccgaagccattaggctgagggcacgcc
A.linearis_WT2  gtgaaccatcgagtctttgaacgcaagttgcgcccgaagccattaggctgagggcacgcc
A.linearis_GS1  gtgaaccatcgagtctttgaacgcaagttgcgcccgaagccattaggctgagggcacgcc
A.linearis_GS2  gtgaaccatcgagtctttgaacgcaagttgcgcccgaagccattaggctgagggcacgcc
A.linearis_NiS1 gtgaaccatcgagtctttgaacgcaagttgcgcccgaagccattaggctgagggcacgcc
A.linearis_NiS2 gtgaaccatcgagtctttgaacgcaagttgcgcccgaagccattaggctgagggcacgcc
A.linearis_NS1  gtgaaccatcgagtctttgaacgcaagttgcgcccgaagccattaggctgagggcacgcc
A.linearis_NS2  gtgaaccatcgagtctttgaacgcaagttgcgcccgaagccattaggctgagggcacgcc
A.linearis_AT1  gtgaaccatcgagtctttgaacgcaagttgcgcccgaagccattaggctgagggcacgcc
A.linearis_AT2  gtgaaccatcgagtctttgaacgcaagttgcgcccgaagccattaggctgagggcacgcc
A.lin_EU347722  gtgaaccatcgagtctttgaacgcaagttgcgcccgaagccattaggctgagggcacgcc
A.lin_AJ744951  gtgaaccatcgagtctttgaacgcaagttgcgcccgaagccattaggctgagggcacgcc
A.pendula       nnnnnnnnnnnnnnnnnnnnnnnnnnnnnnnnnnnnnnnnnnnnnnnnnnnnnnnnnnnn
A.carnosa       gtgaaccatcgagtctttgaacgcaagttgcgcccgaagccattaggctgagggcacgcc
A.confusa       gtgaaccatcgagtctttgaacgcaagttgcgcccgaagccattaggctgagggcacgcc
A.crenata       gtgaaccatcgagtctttgaacgcaagttgcgcccgaagccattaggctgagggcacgcc
A.galeata       gtgaaccatcgagtctttgaacgcaagttgcgcccgaagccattaggctgagggcacgcc
A.hirta         gtgaaccatcgagtctttgaacgcaagttgcgcccgaagccattaggctgagggcacgcc
A.hystrix       gtgaaccatcgagtctttgaacgcaagttgcgcccgaagccattaggctgagggcacgcc
A.laricifolia   gtgaaccatcgagtctttgaacgcaagttgcgcccgaagccattaggctgagggcacgcc
A.macrantha     gtgaaccatcgagtctttgaacgcaagttgcgcccgaagccattaggctgagggcacgcc
A.pachyloba     gtgaaccatcgagtctttgaacgcaagttgcgcccgaagccattaggctgagggcacgcc
A.perfoliata    gtgaaccatcgagtctttgaacgcaagttgcgcccgaagccattaggctgagggcacgcc
A.shawii        gtgaaccatcgagtctttgaacgcaagttgcgcccgaagccattaggctgagggcacgcc
A.willdenowiana gtgaaccatcgagtctttgaacgcaagttgcgcccgaagccattaggctgagggcacgcc
                                                                            

A.linearis_RC1  tgcctgggtgtcgcccatcgttgccccagtgccctggcctcgcgct-aggcaccgatcgg
A.linearis_RC2  tgcctgggtgtcgcccatcgttgccccagtgccctggcctcgcgct-aggcaccgatcgg
A.linearis_RE1  tgcctgggtgtcgcccatcgttgccccagtgccctggcctcgcgct-aggcaccgatcgg
A.linearis_RE2  tgcctgggtgtcgcccatcgttgccccagtgccctggcctcgcgct-aggcaccgatcgg
A.linearis_RW1  tgcctgggtgtcgcccatcgttgccccagtgccctggcctcgcgct-aggcaccgatcgg
A.linearis_RW2  tgcctgggtgtcgcccatcgttgccccagtgccctggcctcgcgct-aggcaccgatcgg
A.linearis_TT1  tgcctgggtgtcgcccatcgttgccccagtgccctggcctcgcgct-aggcaccgatcgg
A.linearis_TT2  tgcctgggtgtcgcccatcgttgccccagtgccctggcctcgcgct-aggcaccgatcgg
A.linearis_NB1  tgcctgggtgtcgcccatcgttgccccagtgccctggcctcgcgct-aggcaccgatcgg
A.linearis_NB2  tgcctgggtgtcgcccatcgttgccccagtgccctggcctcgcgct-aggcaccgatcgg
A.linearis_WT1  tgcctgggtgtcgcccatcgttgccccagtgccctggcctcgcgct-aggcaccgatcgg
A.linearis_WT2  tgcctgggtgtcgcccatcgttgccccagtgccctggcctcgcgct-aggcaccgatcgg
A.linearis_GS1  tgcctgggtgtcgcccatcgttgccccagtgccctggcctcgcgct-aggcaccgatcgg
A.linearis_GS2  tgcctgggtgtcgcccatcgttgccccagtgccctggcctcgcgct-aggcaccgatcgg
A.linearis_NiS1 tgcctgggtgtcgcccatcgttgccccagtgccctggcctcgcgct-aggcaccgatcgg
A.linearis_NiS2 tgcctgggtgtcgcccatcgttgccccagtgccctggcctcgcgct-aggcaccgatcgg
A.linearis_NS1  tgcctgggtgtcgcccatcgttgccccagtgccctggcctcgcgct-aggcaccgatcgg
A.linearis_NS2  tgcctgggtgtcgcccatcgttgccccagtgccctggcctcgcgct-aggcaccgatcgg
A.linearis_AT1  tgcctgggtgtcgcccatcgttgccccagtgccctggcctcgcgct-aggcaccgatcgg
A.linearis_AT2  tgcctgggtgtcgcccatcgttgccccagtgccctggcctcgcgct-aggcaccgatcgg
A.lin_EU347722  tgcctgggtgtcgcccatcgttgccccagtgccctggcctcgcgct-aggcaccgatcgg
A.lin_AJ744951  tgcctgggtgtcgcccatcgttgccccagtgccctggcctcgcgct-aggcaccgatcgg
A.pendula       nnnnnnnnnnnnnnncatcgttgccccagtgccctggcctcgcgct-aggcaccgatcgg
A.carnosa       tgcctgggtgtcgcccatcgttgccccagtgccctggcctcgcgctaaggcaccgagcgg
A.confusa       tgcctgggtgtcgcccatcgttgccccagtgcactggcctcgcgcc-aggcaccgagcgg
A.crenata       tgcctgggtgtcgcccatcgttgccccagtgccctggcctcgcgct-gggcaccgagtgg
A.galeata       tgcctgggtgtcgcccatcgttgccccagtgccctggcctcgcgcc-gggcaccgagcgg
A.hirta         tgcctgggtgtcgcccatcgttgccccagtgccctggcttcgcgct-aggcaccgagcgg
A.hystrix       tgcctgggtgtcgcccatcgttgccccagtgccctggcctcgcgct-aggcaccgagcgg
A.laricifolia   tgcctgggtgtcgcccatcgttgcccccgtgccctggcctcgcgct-aggcaccgagcgg
A.macrantha     tgcctgggtgtcgcccatcgttgccccagtgccctggcctcgcgcc-aggcaccgagcgg
A.pachyloba     tgcctgggtgtcgcccatcgttgccccagtgccctggcctcgcgct-aggcaccgagcgg
A.perfoliata    tgcctgggtgtcgcccatcgttgccccagtgccctggccttgcgct-aggcaccgagcgg
A.shawii        tgcctgggtgtcgcccatcgttgccccagtgccctggcctcgcgct-aggcaccgagcgg
A.willdenowiana tgcctgggtgtcgcccatcgttgccccagtgccctggcctcgcgcc-aggcaccgagcgg
                               ************ **** *****.*.****. .******** .**

A.linearis_RC1  ggcgagtgctggcttcccgtgagcaacgcctcacggttggttgaaaactgagtccgtggt
A.linearis_RC2  ggcgagtgctggcttcccgtgagcaacgcctcacggttggttgaaaactgagtccgtggt
A.linearis_RE1  ggcgagtgctggcttcccgtgagcaacgcctcacggttggttgaaaactgagtccgtggt
A.linearis_RE2  ggcgagtgctggcttcccgtgagcaacgcctcacggttggttgaaaactgagtccgtggt
A.linearis_RW1  ggcgagtgctggcttcccgtgagcaacgcctcacggttggttgaaaactgagtccgtggt
A.linearis_RW2  ggcgagtgctggcttcccgtgagcaacgcctcacggttggttgaaaactgagtccgtggt
A.linearis_TT1  ggcgagtgctggcttcccgtgagcaacgcctcacggttggttgaaaactgagtccgtggt
A.linearis_TT2  ggcgagtgctggcttcccgtgagcaacgcctcacggttggttgaaaactgagtccgtggt
A.linearis_NT1  ggcgagtgctggcttcccgtgagcaacgcctcacggttggttgaaaactgagtccgtggt
A.linearis_NT2  ggcgagtgctggcttcccgtgagcaacgcctcacggttggttgaaaactgagtccgtggt
A.linearis_WT1  ggcgagtgctggcttcccgtgagcaacgcctcacggttggttgaaaactgagtccgtggt
A.linearis_WT2  ggcgagtgctggcttcccgtgagcaacgcctcacggttggttgaaaactgagtccgtggt
A.linearis_GS1  ggcgagtgctggcttcccgtgagcaacgcctcacggttggttgaaaactgagtccgtggt
A.linearis_GS2  ggcgagtgctggcttcccgtgagcaacgcctcacggttggttgaaaactgagtccgtggt
A.linearis_NiS1 ggcgagtgctggcttcccgtgagcaacgcctcacggttggttgaaaactgagtccgtggt
A.linearis_NiS2 ggcgagtgctggcttcccgtgagcaacgcctcacggttggttgaaaactgagtccgtggt
A.linearis_NS1  ggcgagtgctggcttcccgtgagcaacgcctcacggttggttgaaaactgagtccgtggt
A.linearis_NS2  ggcgagtgctggcttcccgtgagcaacgcctcacggttggttgaaaactgagtccgtggt
A.linearis_AT1  ggcgagtgctggcttcccgtgagcaacgcctcacggttggttgaaaactgagtccgtggt
A.linearis_AT2  ggcgagtgctggcttcccgtgagcaacgcctcacggttggttgaaaactgagtccgtggt
A.lin_EU347722  ggcgagtgctggcttcccgtgagcaatgcctcacggttggttgaaaactgagtccgtggt
A.lin_AJ744951  ggcgagtgctggcttcccgtgagcaacgcctcacggttggttgaaaactgagtccgtggt
A.pendula       ggcgagtgctggcttcccgtgagcaacgcctcacggttggttgaaaactgagtccgtggt
A.carnosa       ggcgagtgctggcttcccgtgagcaacgcctcacggttggttgaaaactgagtccgtggt
A.confusa       ggcgagtgctggcttcccgtgagcaacgcctcacggttggttgaaaactgagtccgtggt
A.crenata       ggtgagtgctggcttcccgtgagcaacgcctcacggttggttgaaaactgagtccgtggt
A.galeata       ggcgagtgctggcttcccgtgagcaacgcctcacggttggctgaaaactgagtccgtggt
A.hirta         ggcgagtgctggcttcccgtgagcatcgcctcacggttggttgaaaactgagtccgtggt
A.hystrix       ggcgagtgctggcttcccgtgagcatcgcctcacggttggttgaaaactgagtccgtggt
A.laricifolia   ggcgagtgctggcttcccgtgagcatcgcctcacggttggttgaaaactgagtctgtggt
A.macrantha     ggcgagtgctggcttcccgtgagcaacgcctcacggttggttgaaaaatgagtccgtggt
A.pachyloba     ggcgagtgctggcttcccgtgagcaacgcctcacggttggttgaaaactgagtccgtggt
A.perfoliata    ggcgattgctggcttcccgtgagcaacgcctcacggttggttgaaaactgagtccgtggt
A.shawii        ggcgagtgctggcttcccgtgagcatcgcctcacggttggttgaaaactgagtccgtggt
A.willdenowiana ggcgagtgctggcttcccgtgagcaacgcctcacggttggttgaaaactgagtccgtggt
                **.** ******************* .*************.****** ******.*****

A.linearis_RC1  ggagggcgccgtgatggatggtggttgagtaaaagctcgagaccggtcgtgcgtgtcacc
A.linearis_RC2  ggagggcgccgtgatggatggtggttgagtaaaagctcgagaccggtcgtgcgtgtcacc
A.linearis_RE1  ggagggcgccgtgatggatggtggttgagtaaaagctcgagaccggtcgtgcgtgtcacc
A.linearis_RE2  ggagggcgccgtgatggatggtggttgagtaaaagctcgagaccggtcgtgcgtgtcacc
A.linearis_RW1  ggagggcgccgtgatggatggtggttgagtaaaagctcgagaccggtcgtgcgtgtcacc
A.linearis_RW2  ggagggcgccgtgatggatggtggttgagtaaaagctcgagaccggtcgtgcgtgtcacc
A.linearis_TT1  ggagggcgccgtgatggatggtggttgagtaaaagctcgagaccggtcgtgcgtgtcacc
A.linearis_TT2  ggagggcgccgtgatggatggtggttgagtaaaagctcgagaccggtcgtgcgtgtcacc
A.linearis_NB1  ggagggcgccgtgatggatggtggttgagtaaaagctcgagaccggtcgtgcgtgtcacc
A.linearis_NB2  ggagggcgccgtgatggatggtggttgagtaaaagctcgagaccggtcgtgcgtgtcacc
A.linearis_WT1  ggagggcgccgtgatggatggtggttgagtaaaagctcgagaccggtcgtgcgtgtcacc
A.linearis_WT2  ggagggcgccgtgatggatggtggttgagtaaaagctcgagaccggtcgtgcgtgtcacc
A.linearis_GS1  ggagggcgccgtgatggatggtggttgagtaaaagctcgagaccggtcgtgcgtgtcacc
A.linearis_GS2  ggagggcgccgtgatggatggtggttgagtaaaagctcgagaccggtcgtgcgtgtcacc
A.linearis_NiS1 ggagggcgccgtgatggatggtggttgagtaaaagctcgagaccggtcgtgcgtgtcacc
A.linearis_NiS2 ggagggcgccgtgatggatggtggttgagtaaaagctcgagaccggtcgtgcgtgtcacc
A.linearis_NS1  ggagggcgccgtgatggatggtggttgagtaaaagctcgagaccggtcgtgcgtgtcacc
A.linearis_NS2  ggagggcgccgtgatggatggtggttgagtaaaagctcgagaccggtcgtgcgtgtcacc
A.linearis_AT1  ggagggcgccgtgatggatggtggttgagtaaaagctcgagaccggtcgtgcgtgtcacc
A.linearis_AT2  ggagggcgccgtgatggatggtggttgagtaaaagctcgagaccggtcgtgcgtgtcacc
A.lin_EU347722  ggagggcgccgtgatggatggtggttgagtaaaagctcgagaccggtcgtgcgtgtcacc
A.lin_AJ744951  ggagggcgccgtgatggatggtggttgagtaaaagctcgagaccggtcgtgcgtgtcacc
A.pendula       ggagggcgccgtgatggatggtggttgagtaaaagctcgagaccggtcgtgcgtgtcacc
A.carnosa       ggagggcgccgtgatggatggtggttgagtaaaagctcgagaccggtcgtgcgtgtcacc
A.confusa       ggagggcgccgtgatggatggtggttgagtaaaagctcgagaccgatcgtgcgtgtcacc
A.crenata       ggagggcgccgtgatggatggtggttgagtaaaagctcgagaccgatcgtgcgtgtcacc
A.galeata       ggagggcgccgtgatggatggtggttgagtaaaagctcgagaccgatcgtgcgtgtcacc
A.hirta         ggagggcgccgtgatggatggtggttgagtaaaagctcgagaccgatcgtgcgtgtcacc
A.hystrix       ggagggcgccgtgatggatggtggttgagtaaaagctcgagaccgatcgtgcgtgtcacc
A.laricifolia   ggaggtcgccgtgatggatggtggttgagtaaaagctcgagaccgatcgtgcgtgtcacc
A.macrantha     ggagggcgccgtgatggatggtggttgagtaaaagctcgagactgatcgtgcgtgacacc
A.pachyloba     ggagggcgccgtgatggatggtggttgagtaaaagctcgagaccgatcgtgcgtgtcacc
A.perfoliata    ggagggcgccgtgatggatggtggttgagtaaaagctcgagaccgatcgtgcgtgtcacc
A.shawii        ggagggcgccgtgatggatggtggttgagtaaaagctcgagaccgatcgtgcgtgtcacc
A.willdenowiana ggagggcgccgtgatggatggtggttgagtaaaagctcgagaccgatcgtgcgtgtcacc
                ***** *************************************.*.********* ****

A.linearis_RC1  cccaccggctttgcgactctatggcccatgagcgcccgttggtcgcccaag
A.linearis_RC2  cccaccggctttgcgactctatggcccatgagcgcccgttggtcgcccaag
A.linearis_RE1  cccaccggctttgcgactctatggcccatgagcgcccgttggtcgcccaag
A.linearis_RE2  cccaccggctttgcgactctatggcccatgagcgcccgttggtcgcccaag
A.linearis_RW1  cccaccggctttgcgactctatggcccatgagcgcccgttggtcgcccaag
A.linearis_RW2  cccaccggctttgcgactctatggcccatgagcgcccgttggtcgcccaag
A.linearis_TT1  cccaccggctttgcgactctatggcccatgagcgcccgttggtcgcccaag
A.linearis_TT2  cccaccggctttgcgactctatggcccatgagcgcccgttggtcgcccaag
A.linearis_NB1  cccaccggctttgcgactctatggcccatgagcgcccgttggtcgcccaag
A.linearis_NB2  cccaccggctttgcgactctatggcccatgagcgcccgttggtcgcccaag
A.linearis_WT1  cccaccggctttgcgactctatggcccatgagcgcccgttggtcgcccaag
A.linearis_WT2  cccaccggctttgcgactctatggcccatgagcgcccgttggtcgcccaag
A.linearis_GS1  cccaccggctttgcgactctatggcccatgagcgcccgttggtcgcccaag
A.linearis_GS2  cccaccggctttgcgactctatggcccatgagcgcccgttggtcgcccaag
A.linearis_NiS1 cccaccggctttgcgactctatggcccatgagcgcccgttggtcgcccaag
A.linearis_NiS2 cccaccggctttgcgactctatggcccatgagcgcccgttggtcgcccaag
A.linearis_NS1  cccaccggctttgcgactctatggcccatgagcgcccgttggtcgcccaag
A.linearis_NS2  cccaccggctttgcgactctatggcccatgagcgcccgttggtcgcccaag
A.linearis_AT1  cccaccggctttgcgactctatggcccatgagcgcccgttggtcgcccaag
A.linearis_AT2  cccaccggctttgcgactctatggcccatgagcgcccgttggtcgcccaag
A.lin_EU347722  cccaccggctttgcgactctatggcccatgagcgcccgttggtcgcccaag
A.lin_AJ744951  cccaccggctttgcgactctatggcccatgagcgcccgttggtcgcccaag
A.pendula       cccaccggctttgcgactctatggcccatgagcgcccgttggtcgcccaag
A.carnosa       cccaccggctttgcgactctatggcccatgagcgtctgttggtcgcccaag
A.confusa       cccaccggctttgcgactctatggcccatgagcgtctgttggtcgcccaag
A.crenata       cccaccggctttgcgactctatggcccatgagcgtcttttggtcgcccaag
A.galeata       cccaccggctttgcgactctatggcccatgagcgtctgttggtcgcccaag
A.hirta         cccaccggctttgcgactctatggcccatgagcgtctgttggtcgcccaag
A.hystrix       cccaccggctttgcgactctatgccccatgagcgtctgttggtcgcccaag
A.laricifolia   cccaccggctttgcgactctatggcccatgagcgtccgttggtcgcccaag
A.macrantha     cccaccggctttgcgactctatggcccatgagcgtctgttggtcgcccaag
A.pachyloba     cccaccggctttgcgactctatggcccatgagcgtctgttggtcgcccaag
A.perfoliata    cccaccggctttgcgactctatggcccatgagcgacttttggtcgcccaag
A.shawii        cccaccggctttgcgactctatggcccatgagcgtctgttggtcgcccaag
A.willdenowiana cccaccggccttgcgactctatggcccatgagcgtctgttggtcgcccaag
                *********.************* ********** *. *************

Figure S2: ITS alignment of 20 sequences from Aspalathus linearis plants representing 10 different growth types and 15 Aspalathus sp. sequences from NCBI.


GenBank accession numbers: A.linearis_RC1 (MN736469), A.linearis_RC2 (MN736470), A.linearis_RE1 (MN736471), A.linearis_RE2 (MN736472), A.linearis_RW1 (MN736473), A.linearis_RW2 (MN736474), A.linearis_TT1 (MN736475), A.linearis_TT2 (MN736476), A.linearis_NT1 (MN736477), A.linearis_NT2 (MN736478), A.linearis_WT1 (MN736479), A.linearis_WT2 (MN736480), A.linearis_GS1 (MN736481), A.linearis_GS2 (MN736482), A.linearis_NiS1 (MN736483), A.linearis_NiS2 (MN736484), A.linearis_NS1 (MN736485), A.linearis_NS2 (MN736486), A.linearis_AT1 (MN736487), A.linearis_AT2 (MN736488), A. linearis (EU347722), A.linearis (AJ744951), A. pendula (EU347738), A. carnosa (EU347723), A. confusa (EU347736), A. crenata (EU347729), A. galeata (EU347726), A. hirta (EU347732), A. hystrix (EU347734), A. laricifolia (EU347731), A. macrantha (EU347728), A. pachyloba (EU347733), A. perfoliata (EU347727), A. shawii (EU347725), A. willdenowiana (EU347730)
