# Supplementary material for: Rooibos (Aspalathus linearis) Genome Size Estimation Using Flow Cytometry and K-Mer Analyses
Source: Plants (Basel). 2020 Feb 18;9(2):270. doi: 10.3390/plants9020270 (PMC7076435; doi:10.3390/plants9020270)
Supplement: Supplementary file 1 [file plants-09-00270-s001.zip › Supplementary_data/Table_S1.xlsx]

## Sheet: Sheet1
Table S1: Mean ± SD genome sizes (Gbp) of different rooibos growth types collected from remote locations
Region	Population	GPS coordinates	Growth type	Regeneration strategy	Number of plants	Mean ± SD genome sizes (Gbp)
Clanwilliam	Pedendam	S032° 40' 06” E18° 38' 10”	Red type (commercial plants)	Seeder	4	1.25 ± 0.04
Nieuwoudtville	Grootlaagte	S031º 43' 09” E019° 08' 25”	Red type (commercial plants)	Seeder	5	1.31 ± 0.09
Nieuwoudtville	Nuwepos	S031º 43' 17” E019° 07' 29”	Red type (commercial plants)	Seeder	2	1.28 ± 0.08
Clanwilliam	Traveller’s rest	S032º 04' 35” E019° 04' 00”	Red type (escaped commercial plants)	Seeder	5	1.20 ± 0.03
Clanwilliam	Soldaatkop	S032º 08' 05” E018° 57' 40”	Red type (wild plants)	Seeder	6	1.20 ± 0.04
Clanwilliam	Aggenbagskraal	S032° 17' 23” E018°51' 59”	Tree type	Seeder	5	1.23 ± 0.02
Clanwilliam	Nardouwsberg	S031º 59' 21” E018°50' 35”	Nardouwsberg type	Seeder	4	1.24 ± 0.03
Clanwilliam	Algeria	S032° 22' 54” E019°0' 51”	Black type	Seeder	6	All samples failed
Wupperthal	Eselbank waterfall	S032° 20' 46” E019°13' 28”	Wupperthal type	Seeder	5	1.24 ± 0.03
Wupperthal	Skoemmakerspoort	S032° 20' 46” E019°13' 30”	Wupperthal type	Seeder	4	1.23 ± 0.01
Citrusdal	Citrusdal	S032º 37' 17” E019° 03' 24”	Grey sprouter	Sprouter	10	All samples failed
Clanwilliam	Algeria	S032° 22'54” E019°0' 51”	Grey sprouter	Sprouter	5	1.26 ± 0.03
Nieuwoudtville	Bloemfontein	S031º 42' 13” E019° 07' 26”	Nieuwoudtville sprouter	Sprouter	5	1.25 ± 0.04
Nieuwoudtville	Fran’s wild	S031° 42'55” E019°7' 40”	Nieuwoudtville sprouter	Sprouter	5	1.24 ± 0.05
Nieuwoudtville	Augisbos	S031º 45' 48” E019° 07' 54”	Nieuwoudtville sprouter	Sprouter	1	1.24
Wupperthal	Klip poort	S032° 13'30” E019°7' 53”	Northern sprouter	Sprouter	5	1.22 ± 0.02
Clanwilliam	Algeria	S032° 22'54” E019°0' 54”	Algeria type	Sprouter	5	1.24 ± 0.03
